# Supplementary material for: In vitro and in vivo characterization of a recombinant rhesus cytomegalovirus containing a complete genome
Source: PLoS Pathog. 2020 Nov 24;16(11):e1008666. doi: 10.1371/journal.ppat.1008666 (PMC7723282; doi:10.1371/journal.ppat.1008666)
Supplement: S3 Table — (XLSX) [file ppat.1008666.s013.xlsx]

## Sheet: Sheet1
ORF	SamplesWithReads	8hpi (RF)	24hpi (RF)	72hpi (RF)	ALN (RM1)	ALN (RM2)	ALN (RM3)	Lung (RM1)	Lung (RM2)	Lung (RM3)	PSG (RM1)	PSG (RM2)	PSG (RM3)	SSG (RM1)	SSG (RM2)	SSG (RM3)
Rh01 (RL1)	11	13991	40411	48523	16	9	18	21	22	12	4	3	0	0	0	0
Rh03.1 (O1)	10	7908	20077	15977	10	11	6	9	19	7	0	0	2	0	0	0
Rh05 (RL11A)	15	4637	35306	26586	16	11	17	82	81	25	3	11	5	2	8	3
Rh06 (RL11B)	5	106	1475	829	0	0	1	3	0	0	0	0	0	0	0	0
Rh07 (RL11C)	9	179	2647	791	2	0	1	1	2	0	0	0	1	1	0	0
Rh08 (RL11D)	7	146	3736	404	1	0	0	0	1	0	0	1	1	0	0	0
Rh08.1 (RL11E)	8	380	5374	360	1	0	1	1	0	2	2	0	0	0	0	0
Rh10 (COX-2)	15	28358	255105	58276	52	35	72	103	131	64	11	20	9	2	10	3
Rh12 (RL11F)	10	678	6625	17991	5	1	4	10	8	9	0	0	5	0	0	0
Tb6Ag (in Rh11G)	14	1660	81690	57990	15	2	14	30	60	21	2	6	5	0	2	2
Rh17 (RL11H)	15	5197	90764	55983	23	12	57	84	102	45	9	4	7	2	3	2
Rh19 (RL11I)	15	15903	157766	124299	47	18	64	159	181	90	12	11	8	5	1	3
Rh20 (RL11J)	15	4915	29671	30993	15	8	24	90	54	62	3	8	4	3	3	2
Rh21 (RL11K)	9	502	4033	5117	4	1	0	17	7	0	1	3	0	0	0	0
Rh22 (RL11L)	10	141	2180	3687	1	1	3	3	2	4	0	0	0	0	1	0
Rh23 (RL11M)	10	81	2269	2469	0	1	0	2	3	4	1	2	0	0	1	0
Rh24 (RL11N)	5	26	960	1052	0	0	0	1	0	0	0	1	0	0	0	0
Rh25 (RL11O)	8	158	2416	3788	2	0	0	1	0	1	1	1	0	0	0	0
Rh26 (RL11P)	9	87	2710	1638	0	0	0	2	2	5	1	0	1	1	0	0
Rh27 (RL11Q)	8	93	3564	1096	1	0	0	5	5	2	2	0	0	0	0	0
Rh28 (RL11R)	10	156	4008	1239	1	0	0	6	3	1	1	2	0	0	0	2
Rh29 (RL11S)	12	1558	26378	4969	7	0	5	26	29	14	4	6	2	1	0	0
Rh31 (UL13)	14	87386	114987	34676	24	4	34	62	95	49	11	17	7	0	3	4
Rh33 (UL14)	15	113933	175798	43801	35	17	50	94	154	59	7	38	16	3	13	3
Rh35 (UL17)	15	2547	22836	52408	25	6	30	106	127	71	6	10	4	3	1	1
Rh35.1 (UL19)	8	1886	4491	6464	1	0	3	4	5	2	0	0	0	0	0	0
Rh36 (UL20)	14	21335	30812	43812	12	2	29	42	41	25	3	3	2	0	2	2
Rh37 (UL21A)	12	2799	25038	23844	7	1	1	6	7	4	0	2	1	0	1	0
Rh38.1 (UL22A)	15	8126	9058	3696371	162	35	108	929	192	157	20	28	21	14	6	7
Rh38.2 (O10)	7	240	917	8300	1	0	1	5	0	2	0	0	0	0	0	0
Rh40 (UL23)	12	12046	16316	38383	9	5	8	26	14	9	3	5	1	0	0	0
Rh42 (UL24)	12	5076	11220	14047	6	6	7	2	9	1	1	1	1	0	0	0
Rh43 (UL25)	14	2717	9198	59109	18	3	1	18	16	9	2	10	1	2	1	0
Rh44 (UL26)	14	28547	31306	450697	52	17	29	88	47	30	4	6	4	1	1	0
Rh46 (UL27)	14	23615	38329	43803	8	4	9	10	22	9	4	6	2	2	0	2
Rh50/Rh47 (UL29/UL28)	14	11578	39984	51269	13	2	5	11	21	8	2	2	1	0	3	1
Rh50.1 (UL30)	11	1461	29847	76395	20	4	4	27	32	17	2	0	0	0	2	0
Rh53 (UL30A)	14	2673	53569	125130	37	16	16	47	46	26	3	4	1	4	2	0
Rh54 (UL31)	15	19820	78971	398050	78	26	36	46	95	44	5	8	10	6	3	2
Rh55 (UL32)	15	5083	185581	643307	111	23	85	81	151	70	19	17	16	6	6	3
Rh56 (UL33)	14	8311	29352	132741	16	7	25	29	33	22	4	5	2	4	0	1
Rh57 (UL34)	14	22041	74077	279286	40	18	28	56	51	32	4	8	1	4	0	3
Rh59 (UL35)	14	4858	23444	89844	29	11	16	13	28	12	1	4	1	1	0	1
Rh61/Rh60 (UL36)	13	18139	47466	40998	17	12	22	28	35	10	3	1	1	0	3	0
Rh66/Rh62 (UL37)	13	18840	41598	20785	4	9	13	38	26	7	1	3	1	0	2	0
Rh64 (UL38)	15	52743	150738	66154	37	18	32	116	78	32	8	6	2	1	8	3
Rh67 (UL40)	15	23494	106365	198646	51	49	56	70	88	56	6	9	2	1	14	1
Rh67.1 (UL41A)	14	3761	28016	62481	19	13	12	21	25	25	1	3	3	0	2	2
Rh68 (UL42)	15	27776	87294	110702	58	10	31	34	65	29	5	4	7	2	2	2
Rh69 (UL43)	15	21206	130235	165443	66	10	50	50	105	38	13	11	10	5	1	2
Rh70 (UL44)	15	11605	125297	111403	45	7	50	45	71	42	4	9	4	2	2	3
Rh72 (UL45)	15	12994	261870	153654	83	65	82	366	319	103	15	15	10	5	7	3
Rh75 (UL46)	14	2516	80502	29660	19	7	20	124	92	29	4	6	3	3	0	1
Rh76 (UL47)	12	2436	15735	20353	4	1	2	10	18	3	2	3	3	0	0	0
Rh78 (UL48)	15	13394	86081	147340	36	23	25	143	102	57	18	22	11	1	1	1
Rh79.1 (UL48A)	13	6896	29510	70285	30	15	13	53	41	14	2	6	3	3	0	0
Rh80 (UL49)	15	15267	77832	126258	60	17	26	52	63	26	5	9	1	1	2	1
Rh81 (UL50)	11	4910	31779	31009	10	0	9	10	12	4	5	2	1	0	0	0
Rh82 (UL51)	12	2713	18474	10856	8	1	2	5	8	2	2	1	0	0	0	1
Rh83 (UL52)	13	2775	49702	71963	22	4	18	9	33	12	11	6	2	3	0	0
Rh85 (UL53)	15	5714	68765	135924	40	18	22	68	69	30	4	8	2	1	1	2
Rh87 (UL54)	14	17114	139783	253246	79	28	35	75	130	47	11	13	9	0	2	3
Rh89 (UL55)	15	6830	52952	127296	40	7	26	27	49	27	5	6	7	3	1	1
Rh91 (UL56)	14	1031	17596	34901	9	1	4	11	4	8	5	2	5	2	0	2
Rh92 (UL57)	15	13083	168323	255138	52	23	16	38	30	27	6	5	3	1	2	1
Rh97 (UL69)	13	89161	89564	201844	53	16	34	80	63	28	5	14	4	1	0	0
Rh100 (UL70)	14	4711	36152	556276	205	33	82	161	99	65	16	7	7	5	1	0
Rh100.1 (UL71)	14	3310	14053	397481	119	14	46	93	57	43	3	4	3	0	1	2
Rh101 (UL72)	12	17662	24534	55593	10	6	14	33	19	5	4	4	0	0	2	0
Rh102 (UL73)	13	722	5284	79018	6	2	10	50	23	8	2	1	2	0	1	0
Rh103 (UL74)	13	1196	8411	62715	9	2	5	37	18	8	2	2	0	1	0	1
Rh103 (UL74A)	13	441	7229	85587	11	4	3	70	17	14	0	3	0	2	3	1
Rh104 (UL75)	15	9557	97609	190778	50	14	50	62	83	47	5	5	2	6	1	4
Rh105 (UL76)	10	573	12611	18388	8	1	4	3	18	7	0	1	0	0	0	0
Rh106 (UL77)	13	4059	32091	49287	14	3	11	21	28	14	5	4	4	1	0	0
Rh107 (UL78)	15	26089	165133	73283	50	31	51	59	114	39	8	13	4	2	1	1
Rh108 (UL79)	9	2060	17121	13795	3	12	6	8	16	6	0	0	0	0	0	0
Rh109 (UL80)	15	6412	87046	225816	47	8	32	96	75	31	8	5	6	4	1	1
Rh109.1 (UL80.5)	15	5672	76419	203742	38	8	30	90	67	28	8	4	5	4	1	1
Rh110 (UL82)	15	28410	82725	1709248	236	63	203	117	263	149	17	13	14	10	1	3
Rh111 (UL83A)	14	6384	54500	688588	78	7	73	78	148	89	16	4	11	5	0	6
Rh112 (UL83B)	13	3161	24232	289162	34	5	19	54	72	44	11	0	1	8	0	2
Rh114 (UL84)	15	73117	234801	271172	70	47	55	44	112	56	12	23	10	3	1	1
Rh117 (UL85)	14	4933	66209	82956	26	3	18	20	38	18	3	2	4	1	0	1
Rh118 (UL86)	12	6503	139209	96728	60	7	16	49	54	39	8	3	0	0	0	2
Rh122 (UL87)	15	31391	262525	57324	64	40	57	71	62	24	8	15	3	4	1	2
Rh123 (UL88)	14	8822	83780	67210	39	12	33	35	52	31	6	2	6	1	1	0
Rh124 (UL89)	15	12021	52136	186834	36	9	31	63	61	41	4	5	6	1	2	1
Rh126 (UL91)	10	2512	16350	17602	15	4	6	15	15	3	0	0	4	0	0	0
Rh127 (UL92)	11	4767	32343	41653	19	11	11	20	14	7	0	5	1	0	0	0
Rh128 (UL93)	14	3332	16364	82645	11	1	11	22	31	12	5	4	3	1	0	1
Rh129 (UL94)	14	15779	29998	237793	42	14	31	69	73	41	10	11	5	2	0	1
Rh130 (UL95)	11	581	10612	15538	4	0	1	3	6	5	2	2	1	0	0	0
Rh131 (UL96)	9	637	8063	7952	3	0	2	3	8	3	0	1	0	0	0	0
Rh132 (UL97)	12	5919	48148	45996	13	1	5	6	31	10	2	0	1	1	0	0
Rh134 (UL98)	15	19873	105545	356124	45	20	53	109	78	38	2	9	4	2	2	1
Rh137 (UL99)	14	22005	57524	423106	73	24	51	188	90	41	6	7	1	4	6	0
Rh138 (UL100)	15	3723	11066	171846	30	1	18	63	59	16	2	4	4	2	2	4
Rh139 (UL102)	14	22292	86988	88132	22	11	16	25	34	25	2	5	6	1	0	1
Rh140 (UL103)	12	10774	21912	35639	10	5	11	13	12	5	0	0	1	1	0	1
Rh141 (UL104)	12	3322	24914	48143	5	2	5	10	15	10	4	1	2	0	0	0
Rh142 (UL105)	15	8245	85359	189865	50	19	36	48	74	31	8	22	4	5	3	4
Rh143 (UL111A)	13	6687	61288	171884	35	18	32	75	70	20	10	14	4	0	9	0
Rh144/Rh145 (UL112/UL113)	14	73461	89966	54123	39	13	37	53	47	28	7	9	8	4	1	0
Rh146 (UL114)	14	4680	31271	47219	13	10	20	18	27	16	2	4	8	0	3	2
Rh147 (UL115)	14	22628	97892	192262	37	21	33	49	77	33	4	11	12	2	0	2
Rh148 (UL116)	13	15717	116147	101245	32	10	21	18	63	29	5	8	2	1	0	0
Rh150 (UL117)	13	18210	92295	40729	13	4	14	11	28	15	5	1	0	0	1	2
Rh152/Rh151 (UL119/UL118)	13	10429	75831	31826	13	7	5	15	26	11	5	2	2	0	0	1
Rh154 (UL120)	9	127	1295	2053	1	0	1	1	1	1	0	1	0	0	0	0
Rh155 (UL121)	6	148	1022	3168	0	0	1	2	0	0	0	1	0	0	0	0
Rh156 (UL122)	14	24105	35774	223536	33	20	32	104	72	36	8	7	0	2	3	3
Rh156 (UL123)	14	222239	60080	70871	28	11	32	74	55	12	10	18	9	7	9	0
Rh156.2 (UL124)	13	605	1665	7746	2	1	2	7	5	3	1	6	2	0	0	1
Rh157.5(UL128)	14	24146	37030	186992	21	5	20	126	45	22	2	3	2	1	1	0
Rh157.4 (UL130)	12	15231	21195	125865	24	2	14	77	16	14	4	2	3	0	0	0
Rh157.6 (UL131A)	10	1033	1986	40854	9	0	1	15	2	3	2	2	0	0	0	0
Rh160 (UL132)	15	55861	121704	2104562	142	39	83	310	154	98	5	20	3	6	6	2
Rh159 (UL148)	14	23818	81405	1068109	97	14	55	89	82	50	10	11	2	8	0	3
Rh159.1 (UL147A)	12	2450	4608	188843	11	5	13	15	11	8	4	2	1	0	0	0
Rh158 (UL147)	13	3030	4218	195199	13	3	15	25	19	9	1	3	3	1	0	0
Rh158.1 (UL146A)	12	623	1841	149674	15	1	10	19	11	9	3	1	0	2	0	0
Rh158.2 (UL146B)	15	16977	11457	10889299	442	28	228	3349	269	304	56	29	31	24	13	5
Rh158.3 (UL146C)	15	27288	18321	16266405	546	38	321	4292	397	419	80	44	63	17	24	13
Rh161.1 (UL146E)	13	820	7583	147998	18	0	13	66	50	26	3	3	2	0	4	2
Rh161 (UL146G)	15	4629	86822	188040	24	4	29	98	113	52	7	4	9	1	1	3
Rh162 (UL145)	13	1889	48335	34081	9	2	9	42	35	20	3	8	2	0	0	1
Rh163 (UL144)	15	10972	6779	57922	8	4	10	33	33	10	10	32	8	3	14	5
Rh164 (UL141)	13	18108	20387	93214	12	8	10	27	31	17	3	2	0	1	1	0
Rh164.1 (O11)	8	5502	3113	5332	1	0	2	0	7	2	1	0	0	0	0	0
Rh165 (O12)	13	80421	27893	61910	22	10	14	12	39	11	1	7	1	0	1	0
Rh166 (O13)	11	55643	21934	46095	18	3	5	15	28	6	0	2	0	1	0	0
Rh167 (O14)	11	11913	12484	29682	10	5	3	8	18	4	0	3	0	0	1	0
Rh168 (O15)	12	12249	13881	26044	7	0	5	10	13	5	5	1	2	0	0	1
Rh169 (O16)	11	6897	7933	12846	3	0	6	5	3	2	2	0	0	1	0	1
Rh170 (O17)	11	1028	2714	10070	3	1	1	4	6	6	0	1	0	1	0	0
Rh171 (O18)	9	1042	2829	11514	0	1	0	5	4	1	1	1	0	0	0	0
Rh172 (O19)	14	4383	68000	81097	25	19	33	130	152	65	7	15	9	2	10	0
Rh173 (RL11T)	15	6806	121909	62907	27	7	53	208	171	62	12	7	5	6	7	2
Rh174 (O20)	13	1187	7162	40670	10	4	6	62	7	4	3	3	1	0	1	0
Rh176 (O21)	12	15219	72733	54896	24	11	28	44	56	21	1	4	0	0	0	2
Rh178 (O22)	9	7883	31485	9855	8	0	6	3	9	2	0	0	0	1	0	0
Rh179 (O23)	11	49363	162042	15158	15	4	5	11	21	4	2	1	0	0	0	0
Rh181 (US1)	13	24990	127288	36110	17	12	12	15	26	12	1	3	0	1	1	0
Rh182 (US2)	7	21687	21856	2564	0	0	1	7	2	1	0	0	0	0	0	0
Rh184 (US3)	13	9403	17497	9897	4	6	3	47	14	9	2	2	1	0	3	0
Rh185 (US6)	14	15344	63702	24943	21	18	17	50	37	11	6	9	1	1	1	0
Rh186 (US8)	11	28181	91834	11396	6	4	14	9	17	5	1	2	0	0	0	0
Rh187 (US10)	10	8673	59683	2933	6	1	10	6	13	3	2	0	0	0	0	0
Rh188	13	14405	69376	72793	12	8	12	78	43	13	2	3	1	0	2	0
Rh189 (US11)	12	9490	65360	12344	5	1	3	11	6	1	1	0	1	0	1	0
Rh190 (US12)	15	17530	66165	195840	27	16	17	31	51	24	7	10	6	3	6	1
Rh192 (US13)	13	13682	52468	70964	13	4	10	11	43	15	4	11	1	0	3	0
Rh194 (US14A)	10	5616	34804	26064	8	0	9	9	17	3	2	1	0	0	0	0
Rh195 (US14B)	12	2373	32793	11852	3	1	8	3	12	8	2	6	2	0	0	0
Rh196 (US14C)	12	1891	22687	11003	1	4	1	4	2	5	0	1	0	0	1	1
Rh197 (US14D)	14	6231	31918	22682	13	8	6	21	22	10	1	6	1	1	1	0
Rh198 (US17)	14	35647	132058	35915	15	6	28	21	60	27	2	11	2	0	2	2
Rh199 (US18)	12	31305	160194	26469	16	2	18	21	50	13	2	3	2	0	0	0
Rh200 (US19)	11	10762	71612	10152	7	2	9	7	25	9	1	0	1	0	0	0
Rh201 (US20)	13	8918	64202	14637	8	9	7	11	21	13	2	6	1	0	1	0
Rh202 (US21)	9	1135	22379	6139	2	0	0	4	9	3	1	0	0	0	2	0
Rh203 (US22)	15	30351	262293	56359	37	30	40	51	65	30	1	11	3	2	7	1
Rh204 (US23)	13	10489	65781	12036	2	3	6	10	14	4	1	1	3	0	0	1
Rh209 (US24)	9	4984	17532	7625	1	0	3	2	2	2	0	0	1	0	0	0
Rh211 (US26)	13	44120	38235	74266	23	10	22	42	33	21	6	7	4	0	2	0
Rh214 (US28A)	14	4567	37058	98726	27	6	12	25	26	13	5	2	5	0	3	1
Rh215 (US28B)	13	3952	9713	103443	18	4	15	48	26	10	2	3	3	2	0	0
Rh216 (US28D)	12	754	5832	77933	14	1	12	31	14	13	2	3	1	0	0	0
Rh218 (US28E)	14	1309	11331	200895	23	7	15	67	44	24	2	6	3	0	2	2
Rh220 (US28F)	15	22088	155837	32360	28	7	16	24	23	12	4	2	2	1	1	1
Rh221 (US29)	14	11508	142994	50870	18	3	16	21	38	15	6	13	5	5	0	5
Rh223 (US30)	15	17331	136436	94473	34	12	20	52	46	21	7	11	4	7	4	4
Rh225 (US31)	12	1023	10191	21319	6	0	3	8	9	3	1	4	2	0	1	0
Rh226 (US32)	14	2618	18616	42236	5	4	11	20	20	17	1	6	2	1	3	0
Rh228 (O24)	11	2004	14922	32028	7	0	13	13	24	12	0	1	5	0	5	0
Rh228.1 (O25)	13	22969	76447	54654	22	16	11	14	44	19	7	2	2	0	2	0
Rh230 (TRS1)	14	19280	103770	87142	44	16	30	24	38	26	5	9	4	5	0	1
